# Supplementary material for: Rhoifolin Alleviates Alcoholic Liver Disease In Vivo and In Vitro via Inhibition of the TLR4/NF-κB Signaling Pathway
Source: Front Pharmacol. 2022 May 24;13:878898. doi: 10.3389/fphar.2022.878898 (PMC9171502; doi:10.3389/fphar.2022.878898)
Supplement: Supplementary file 7 [file Table1.xlsx]

## Sheet: FIG1
	Liver index
	CON	ETH	R10	R20	R40	BIF
	4.22	5.16	4.75	4.51	4.19	4.49
	4.34	4.35	4.28	4.39	4.42	3.85
	4.34	5.19	3.98	4.62	4.12	4.98
	3.88	4.44	4.22	4.42	3.96	3.54
	3.87	5.08	4.22	4.65	4.92	4.07
	3.84	4.69	4.77	3.97	4.53	4.48
	3.58		4.11	4.25	4.56	4.42
	4.16			4.24		4.09
	4.08
	ALT
	CON	ETH	R10	R20	R40	BIF
	49.4253	78.7456	52.6925	52.782	45.9135	51.3268
	43.9775	60.1344	74.1946	59.8125	54.535	43.2413
	48.7306	69.3094	56.9398	53.3432	49.9291	50.3196
	44.2612	73.0528	63.4687	61.6638	52.9862	54.4806
	55.5257	70.4969	53.426	52.8459	49.9291	56.0603
	48.3839	71.8543	55.9414	46.6578	51.0097	57.5454
	AST
	CON	ETH	R10	R20	R40	BIF
	54.7966	104.169	47.6232	62.624	58.5291	56.6531
	56.1453	79.7286	78.2407	69.1446	41.7915	58.2407
	47.4445	76.4845	83.2885	54.0584	59.7108	57.7497
	60.509	88.0807	55.9941	63.5363	63.0374	62.5416
	56.8293	112.066	53.0379	69.0555	53.7869	67.4033
	57.3659	85.2358	37.556	49.7902	54.6425	66.1203

## Sheet: FIG2
	MDA
	CON	ETH	R10	R20	R40	BIF
	0.198	0.272	0.245	0.25	0.225	0.237
	0.21	0.292	0.221	0.196	0.194	0.228
	0.23	0.214	0.206	0.213	0.235	0.213
	0.172	0.255	0.253	0.187	0.175	0.203
	0.188	0.253	0.218	0.227	0.227	0.214
	0.24	0.289	0.229	0.144	0.241	0.195
	SOD
	CON	ETH	R10	R20	R40	BIF
	33.9674	21.5185	25.3553	21.5708	26.0733	26.5948
	36.5747	18.4686	24.3631	24.5932	34.3327	28.4158
	34.7345	17.5614	26.7362	25.0678	33.4973	27.1353
	38.8856	18.6556	26.4289	20.0798	27.965	36.1069
	32.8207	20.0018	22.2859	25.702	33.2945	29.7769
	35.2348	19.0349	23.284	23.0001	29.7139	29.1103
	GSH
	CON	ETH	R10	R20	R40	BIF
	9.11802	4.37847	7.80728	8.14189	8.37421	7.6418
	10.1228	6.27988	8.04768	8.31537	10.4661	8.34308
	10.6775	5.97179	6.85636	7.77416	9.76482	6.42851
	12.5869	7.43301	7.10909	7.23497	9.36319	7.52678
	11.9751	4.15301	6.25038	11.371	7.6101	8.65548
	14.3705	5.13975	7.90789	13.721	8.52237	8.97198
	TNF-α
	CON	ETH	R10	R20	R40	BIF
	443.333	768.333	710	535	476.667	518.333
	335	818.333	760	618.333	543.333	501.667
	435	793.333	701.667	543.333	543.333	443.333
	451.667	826.667	710	526.667	518.333	543.333
	510	743.333	501.667	685	501.667	760
	418.333	851.667	818.333	651.667	668.33	735
	IL-6
	CON	ETH	R10	R20	R40	BIF
	55.0893	95.2679	74.7321	68.4821	62.2321	64.9107
	55.9821	98.8393	76.5179	72.0536	54.1964	87.2321
	58.6607	88.125	80.0893	61.3393	63.125	78.3036
	60.4464	88.125	57.7679	85.4464	56.875	65.8036
	49.7321	86.3393	92.5893	89.0179	64.9107	67.5893
	57.7679	103.304	81.875	91.6964	81.875	57.7679
	IL-1β
	CON	ETH	R10	R20	R40	BIF
	46.2069	71.2069	60	52.2414	43.6207	61.7241
	43.6207	69.4828	57.4138	77.2414	50.5172	55.6897
	38.4483	72.931	59.1379	55.6897	51.3793	60
	45.3448	68.6207	61.7241	53.9655	52.2414	57.4138
	40.1724	70.3448	67.7586	60	48.7931	66.0345
	41.8966	76.3793	69.4828	64.3103	69.4828	47.069

## Sheet: FIG3
	CYP2E1
	CON	ETH	R10	R20	R40	BIF
	22.2894	39.924	39.4395	30.9466	27.6302	33.9815
	25.8731	38.5673	36.287	31.5519	30.8035	28.9331
	18.7385	37.2822	34.4413	32.3648	29.7271	22.0615
	p65
	CON	ETH	R10	R20	R40	BIF
	25.984	45.634	38.682	37.985	29.767	35.98
	21.011	49.769	41.323	36.889	29.6	32.954
	19.125	43.782	42.567	34.723	32.043	22.371
	NLRP3
	CON	ETH	R10	R20	R40	BIF
	1	3.73822	3.65773	2.55452	1.42942	2.29018
	1	3.38963	3.08948	2.54141	1.37313	1.79348
	1	3.90825	3.40839	2.34519	1.73378	2.62591
	TLR4
	CON	ETH	R10	R20	R40	BIF
	1	1.59397	1.48414	1.26448	0.944924	1.22457
	1	1.7467	1.71203	1.69084	1.12273	1.43884
	1	1.60604	1.47016	1.39701	0.874465	1.20027

## Sheet: FIG4
	Cell viability
	0	6.25	12.5	25	50	100	200	300	400	500
	100	103.37	102.98	95.86	102.52	97.38	101.22	91.22	82.16	78.28
	100	99.36	101.83	103.46	97.17	97.04	94.01	94.01	81.15	74.49
	100	102.58	98.64	94.42	98.45	103.5	98.18	98.18	82.05	62.85
	100	96.97	97.38	102.64	104.26	97.55	101.33	91.33	86.54	65.15
	100	108.28	104.77	98.52	94.24	93.75	91.14	91.14	76.97	68.76
	100	93.05	98.8	99.01	95.32	95.66	97.59	97.59	74.34	62
	Cell viability
	0	50	100	200	300	400	500	600
	98.87	98.58	69.55	63.66	46.19	11.47	4.37	5.17
	98.75	94.17	77.57	69.37	57.58	6.34	5.13	4.14
	97.87	90.32	76.4	58.73	53.85	5.31	6.01	4.1
	101.38	95.33	76.55	64.9	47.85	4.67	3.73	2.89
	96.42	97.39	84.2	65.73	59.84	5.53	3.85	3.31
	95.36	92.7	74.26	61.12	65.69	7.41	4.36	3.45
				63.9183
	Cell viability
	CON	ETH	R25	R50	R100
	102.72	64.88	75.84	84.76	79.67
	100.6	56.48	71.47	76.49	81.85
	96.72	59.53	75.14	87.62	89.46
	98.01	52.74	68.3	88.96	73.77
	108.05	74.12	69.38	91.98	89.65
	93.95	77.91	69.98	86.84	83.04
	Bax
	CON	ETH	R25	R50	R100
	1	2.71573	2.43068	1.42647	1.71903
	1	2.15728	2.5623	1.72651	1.86924
	0.999996	2.53265	2.23565	1.86324	1.85427
	1	2.83655	2.16856	1.75625	1.65549
	Bcl2
	CON	ETH	R25	R50	R100
	1.00001	0.763736	0.713955	0.812634	0.892633
	1.00002	0.735684	0.713955	0.792259	0.826654
	1	0.653215	0.735628	0.795486	0.903955
	0.999988	0.632498	0.638955	0.857822	0.832459
	Caspase3
	CON	ETH	R25	R50	R100
	1.01	1.83	1.42	1.21	1.09
	1	1.7317	1.34062	1.28972	1.04293
	0.999	1.76493	1.33361	1.19846	1.04116
	Apoptosis rate(Q2-2+Q2-4)
	CON	ETH	R25	R50	R100
	14	26.5	23.45	22.2	21.2
	11.2	20.5	18.4	16.2	15.8
	25.35	49.41	31.09	22.88	18.61

## Sheet: FIG5
	LDH
	CON	ETH	R25	R50	R100
	2006	3325.66	2631.85	2780.35	2543.97
	1986.36	3447.3	3141.92	2977.41	2431.72
	1959.95	3268.67	2835.88	2372.97	2234.26
	2187.31	3120.29	3462.17	2583.04	2608.03
	ALT
	CON	ETH	R25	R50	R100
	10.1507	45.8588	34.542	35.3626	25.1649
	12.9598	38.5175	36.0579	30.1233	30.9786
	9.43418	40.108	28.1163	34.2776	27.1168
	10.9494	43.8155	30.6517	26.9312	31.4817
	AST
	CON	ETH	R25	R50	R100
	10.8906	23.3743	20.7806	15.3043	17.3772
	10.4364	20.2966	18.8803	18.927	16.8026
	11.922	22.4326	17.9753	18.1466	18.1131
	14.0851	21.909	19.3411	16.3038	15.4952
	GSH
	CON	ETH	R25	R50	R100
	2.81	0.9	1.5	1.43	2.28
	2.71	1.1	1.8	1.99	1.94
	2.5	1.3	0.95	2.1	2.5
	MDA
	CON	ETH	R25	R50	R100
	0.04	0.12	0.11	0.11	0.07
	0.03	0.11	0.09	0.06	0.04
	0.02	0.14	0.1	0.08	0.06
	SOD
	CON	ETH	R25	R50	R100
	11.34	5.67	5.81	8.17	10.34
	10.67	6.82	7.42	9.54	9.67
	12.23	5.98	7.19	8.81	8.91
	TNF-α
	CON	ETH	R25	R50	R100
	1.00014	2.06783	1.90311	1.94858	1.83602
	1.00026	2.25457	1.6822	1.88233	1.43602
	0.999925	2.32546	2.12522	1.64566	1.55413
	1.00085	2.14865	1.89557	1.7437	1.62655
	IL-6
	CON	ETH	R25	R50	R100
	1	2.84838	1.63103	1.48661	1.72424
	1	2.76521	1.87633	1.65869	1.48769
	0.999982	2.2357	2.13549	1.60366	1.52648
	1.00006	2.25872	2.35846	1.75427	1.65625
	IL-1β
	CON	ETH	R25	R50	R100
	1.00151	1.9365	1.61239	1.51238	1.36735
	1.00093	1.88796	1.58767	1.35672	1.32565
	1.00003	1.86965	1.74688	1.49787	1.21893
	0.999923	1.81297	1.76855	1.38793	1.25907
	ROS
	CON	ETH	R25	R50	R100
	1	2.53	1.99	1.63	1.21
	1	1.87	1.76	1.44	1.51
	1	2.19	1.54	1.19	1.33

## Sheet: FIG6
	CYP2E1
	CON	ETH	R25	R50	R100
	1	1.16282	1.11187	0.880525	0.814674
	1	1.18305	1.09721	1.12327	1.06846
	1	1.27171	1.21284	1.11648	0.992206
	pp65/p65
	CON	ETH	R25	R50	R100
	1	3.59	2.16	2.07	1.22
	1	2.53	2.01	1.62	0.86
	1	3.12	2.38	2.3	1.23
	pIκB/IκB
	CON	ETH	R25	R50	R100
	1	1.36763	1.24994	1.06027	0.958526
	1	1.44414	1.13055	1.09268	0.907836
	1	1.30411	1.07858	0.784998	0.938191
	NLRP3
	CON	ETH	R25	R50	R100
	1	2.73019	1.72296	1.62821	1.12555
	1	2.88265	2.09974	1.32255	1.01833
	1	1.48293	0.684317	0.643459	0.88798
	TLR4
	CON	ETH	R25	R50	R100
	1	1.56188	1.45013	1.25338	1.1257
	1	1.30224	1.03677	1.10962	0.962121
	1	1.47246	1.047	1.08711	1.16111

## Sheet: Sheet2
	ALT	AST	MDA	GSH	SOD	TNF	IL6	IL-1beta			CYP2E1	p65	NLRP3	TLR4
1	49.4253	54.7966	0.198	9.11802	33.9674	443.33	55.0893	46.2069		1	22.2894	25.984	1	1
1	43.9775	56.1453	0.21	10.1228	36.5747	335	55.9821	43.6207		1	25.8731	21.011	1	1
1	48.7306	47.4445	0.23	10.6775	34.7345	435	58.6607	38.4483		1	18.7385	19.125	1	1
1	44.2612	60.509	0.172	12.5869	38.8856	451.67	60.4464	45.3448		2	39.924	45.634	3.73822	1.59397
1	55.5257	56.8293	0.188	11.9751	32.8207	510	49.7321	40.1724		2	38.5673	49.769	3.38963	1.7467
1	48.3839	57.3659	0.24	14.3705	35.2348	418.33	57.7679	41.8966		2	37.2822	43.782	3.90825	1.60604
2	78.7456	104.169	0.272	4.37847	21.5185	768.33	95.2679	71.2069		3	39.4395	38.682	3.65773	1.48414
2	60.1344	79.7286	0.292	6.27988	18.4686	818.33	98.8393	69.4828		3	36.287	41.323	3.08948	1.71203
2	69.3094	76.4845	0.214	5.97179	17.5614	793.33	88.125	72.931		3	34.4413	42.567	3.40839	1.47016
2	73.0528	88.0807	0.255	7.43301	18.6556	826.67	88.125	68.6207		4	30.9466	37.985	2.55452	1.26448
2	70.4969	112.066	0.253	4.15301	20.0018	743.33	86.3393	70.3448		4	31.5519	36.889	2.54141	1.69084
2	71.8543	85.2358	0.289	5.13975	19.0349	851.67	103.304	76.3793		4	32.3648	34.723	2.34519	1.39701
3	52.6925	47.6232	0.245	7.80728	25.3553	710	74.7321	60		5	27.6302	29.767	1.42942	0.944924
3	74.1946	78.2407	0.221	8.04768	24.3631	760	76.5179	57.4138		5	30.8035	29.6	1.37313	1.12273
3	56.9398	83.2885	0.206	6.85636	26.7362	701.67	80.0893	59.1379		5	29.7271	32.043	1.73378	0.874465
3	63.4687	55.9941	0.253	7.10909	26.4289	710	57.7679	61.7241		6	33.9815	35.98	2.29018	1.22457
3	53.426	53.0379	0.218	6.25038	22.2859	501.67	92.5893	67.7586		6	28.9331	32.954	1.79348	1.43884
3	55.9414	37.556	0.229	7.90789	23.284	818.33	81.875	69.4828		6	22.0615	22.371	2.62591	1.20027
4	52.782	62.624	0.25	8.14189	21.5708	535	68.4821	52.2414
4	59.8125	69.1446	0.196	8.31537	24.5932	618.33	72.0536	77.2414
4	53.3432	54.0584	0.213	7.77416	25.0678	543.33	61.3393	55.6897
4	61.6638	63.5363	0.187	7.23497	20.0798	526.67	85.4464	53.9655
4	52.8459	69.0555	0.227	11.371	25.702	685	89.0179	60
4	46.6578	49.7902	0.144	13.721	23.0001	651.67	91.6964	64.3103
5	45.9135	58.5291	0.225	8.37421	26.0733	476.67	62.2321	43.6207
5	54.535	41.7915	0.194	10.4661	34.3327	543.33	54.1964	50.5172
5	49.9291	59.7108	0.235	9.76482	33.4973	543.33	63.125	51.3793
5	52.9862	63.0374	0.175	9.36319	27.965	518.33	56.875	52.2414
5	49.9291	53.7869	0.227	7.6101	33.2945	501.67	64.9107	48.7931
5	51.0097	54.6425	0.241	8.52237	29.7139	668.33	81.875	69.4828
6	51.3268	56.6531	0.237	7.6418	26.5948	518.33	64.9107	61.7241
6	43.2413	58.2407	0.228	8.34308	28.4158	501.67	87.2321	55.6897
6	50.3196	57.7497	0.213	6.42851	27.1353	443.33	78.3036	60
6	54.4806	62.5416	0.203	7.52678	36.1069	543.33	65.8036	57.4138
6	56.0603	67.4033	0.214	8.65548	29.7769	760	67.5893	66.0345
6	57.5454	66.1203	0.195	8.97198	29.1103	735	57.7679	47.069
